# Supplementary material for: Lipid Classes and Fatty Acid Regiodistribution in Triacylglycerols of Seed Oils of Two Sambucus Species (S. nigra L. and S. ebulus L.)
Source: Molecules. 2013 Sep 25;18(10):11768–82. doi: 10.3390/molecules181011768 (PMC6269702; doi:10.3390/molecules181011768)
Supplement: Supplementary File 1 [file molecules-18-11768-s001.zip]

Archive with 5 entries (4 files):
- Fig 2 art SAMBUCUS.jpg
- Fig 3 sambucus.jpg
- molecules-39330-supplementary/
- molecules-39330-supplementary/Fig 2 art SAMBUCUS.jpg
- molecules-39330-supplementary/Fig 3 sambucus.jpg
